# Supplementary material for: Dietary diversity in primary schoolchildren of south-central Côte d’Ivoire and risk factors for non-communicable diseases
Source: BMC Pediatr. 2022 Nov 9;22:651. doi: 10.1186/s12887-022-03684-6 (PMC9644549; doi:10.1186/s12887-022-03684-6)
Supplement: Supplementary file 1 — Supplementary Material 1 [file 12887_2022_3684_MOESM1_ESM.xlsx]

## Sheet: Dataset
			Dietary diversity score and health status of 620 children from 8 eight public primary schools of Taabo
School	Zones	Class	Age	Sex	ID	Roots and tubers	Cereals	Legumes	Fruits	Milk	Egg	Vegetables	Meat	Fish	Fat	Sweets	Beverages	Score	BMI	LDL	HDL	HbA1c	Hb	MLA
1	1	1	6	1	11001	1	1	1	1	0	0	1	1	1	1	1	1	10	15.06	2.09	1.27	5.2	10.7	1
1	1	1	6	0	11002	1	1	1	0	1	1	0	1	1	0	1	1	9	15.15	1.72	0.55	4.5	10.8	1
1	1	1	6	0	11003	0	1	1	0	0	0	0	0	1	1	0	1	5	12.46	2.07	1.24	5.3	12.5	1
1	1	1	5	1	11008	0	1	1	1	0	0	0	0	1	1	1	0	6	15.16	2.64	1.09	5.2	13.4	1
1	1	1	5	0	11009	0	1	1	1	0	0	0	0	1	1	0	1	6	16.65	1.05	1.25	5.5	11.2	0
1	1	1	6	1	11010	1	1	1	1	0	0	0	0	1	1	1	1	8	14.79	1.01	1.12	4.9	11.2	0
1	1	1	6	0	11012	1	0	1	1	0	0	0	0	1	0	1	1	6	14.98	1.46	0.92	4.6	11.5	1
1	1	1	6	1	11013	1	0	1	1	0	0	0	0	1	0	0	1	5	15.75	1.2	0.77	4.9	11.1	1
1	1	1	6	1	11017	1	1	1	1	0	0	1	0	1	0	0	1	7	14.26	1.99	0.65	4.9	10.7	1
1	1	1	8	1	11021	1	0	1	1	0	0	0	1	1	1	0	1	7	15.15	1.47	0.6	5	11.7	1
1	1	1	7	1	11022	1	1	1	1	0	0	0	1	0	0	1	0	6	14.44	1.62	0.82	4.9	11.2	1
1	1	1	6	0	11023	0	0	0	0	0	0	0	0	0	0	0	0	0	13.8	2.04	1.77	4.4	11.5	1
1	1	1	5	0	11024	1	1	1	1	0	0	0	0	1	1	0	1	7	15.82	2.77	1.16	4.7	12	1
1	1	1	6	1	11026	1	1	1	0	0	0	1	0	1	1	0	1	7	14.75	1.96	0.44	4.6	8.8	1
1	1	1	5	1	11027	1	0	1	0	0	0	0	1	1	1	0	1	6	15.73	1.62	0.65	4.8	11.6	1
1	1	1	6	0	11031	0	1	1	1	0	0	0	0	1	0	0	1	5	16.41	1.62	0.64	4.9	11.4	1
1	1	1	7	1	11032	1	1	1	1	0	0	1	0	1	1	1	1	9	14.59	1.36	0.54	4.3	11.2	0
1	1	1	7	0	11033	1	1	1	0	0	0	1	0	1	1	0	1	7	16.1	1.54	0.69	5	10	1
1	1	1	6	1	11035	1	0	1	1	0	0	0	0	1	0	0	1	5	13.45	1	1.34	4.4	11.4	0
1	1	1	7	0	11038	1	0	1	0	0	0	0	0	1	0	0	1	4	13.3	2	1.31	4.6	12.1	1
1	1	1	6	1	11039	1	0	1	1	0	0	0	1	1	1	0	1	7	15	1.63	1.09	5.3	11.8	0
1	1	1	6	1	11040	0	1	1	0	0	0	0	1	0	1	0	1	5	15.88	1.77	0.66	4.7	12.2	1
1	1	1	6	1	11041	1	1	1	1	0	0	0	0	1	1	0	0	6	15.7	1.44	0.61	4.9	8.5	0
1	1	1	5	0	11042	1	1	1	1	0	0	0	0	1	0	0	1	6	14.58	2.74	0.81	5	10.8	1
1	1	1	5	1	11046	1	1	1	1	0	0	0	0	1	0	0	1	6	15.56	1.87	0.66	5.2	10.7	0
1	1	1	5	0	11047	1	0	1	1	0	0	0	0	1	0	0	1	5	12.29	2.29	1.23	5.2	12.3	0
1	1	1	6	0	11048	1	1	1	0	0	0	1	0	1	1	0	1	7	12.95	1.96	0.83	4.6	11.5	1
1	1	1	5	1	11056	0	1	1	0	0	0	1	0	1	1	1	1	7	14.33	1.66	1.56	4.9	9.4	1
1	1	1	8	0	11057	0	1	1	0	0	0	1	0	1	1	1	1	7	17.37	2.04	1.9	5.4	12.1	1
1	1	1	5	0	11059	1	1	1	0	1	0	1	1	0	1	1	1	9	14.67	3.02	0.94	5.3	12.9	1
1	1	1	6	1	11060	1	1	1	1	0	0	0	1	1	1	0	1	8	15.07	2.23	1.11	4.5	12	1
1	1	1	6	0	11062	1	0	1	0	0	0	0	0	1	0	0	1	4	15.01	2.69	1.53	5.5	13.5	0
1	1	1	5	0	11063	1	1	1	1	0	0	1	1	0	0	0	1	7	15.49	1.27	1.21	5.3	12	0
1	1	1	7	0	11066	0	1	1	0	0	0	0	0	1	1	0	1	5	13.93	2.28	1.83	5.1	12.3	0
1	1	1	5	1	11067	0	1	1	1	0	0	0	0	1	0	0	1	5	15.6	1.41	0.99	4.9	13.5	0
1	1	1	6	1	11068	1	1	1	1	0	0	0	0	1	1	0	1	7	16.05	1.26	0.53	4.5	9.6	1
1	1	2	7	1	11070	0	1	1	1	0	0	1	0	1	1	1	0	7	14.41	1.89	1.03	5.1	11.4	0
1	1	2	6	0	11075	1	0	1	0	0	0	0	0	1	1	1	0	5	14.64	1.41	0.78	4.3	12.4	1
1	1	2	6	0	11076	1	1	1	0	1	0	0	0	1	0	0	1	6	12.93	1.75	0.59	4.8	10.4	1
1	1	2	7	1	11077	0	1	1	0	1	0	0	0	1	1	1	1	7	16.38	1.6	1.61	5.1	11.9	0
1	1	2	7	1	11078	0	1	1	0	0	0	0	0	1	1	0	1	5	13.38	3	1.43	4.5	12.9	0
1	1	2	9	1	11079	1	1	1	0	0	0	1	1	1	1	1	1	9	13.74	2.39	1.41	6	11	0
1	1	2	7	0	11083	1	0	1	1	0	0	0	0	1	0	0	1	5	15.32	2.21	0.86	4.1	11	0
1	1	2	7	1	11085	1	1	1	0	0	0	0	1	0	1	0	0	5	15.77	1.42	1.66	4.7	11.7	0
1	1	2	5	0	11088	0	1	1	1	1	0	0	1	0	0	1	1	7	14.1	1.76	1.61	5.4	11	0
1	1	2	7	0	11091	1	1	1	0	0	0	0	0	1	1	0	1	6	14.22	1.84	0.73	4.7	11.4	1
1	1	2	7	1	11094	0	1	1	1	0	0	1	0	1	1	1	0	7	16.21	1.79	1.41	4.9	12.6	0
1	1	2	8	0	11095	1	1	1	1	0	0	0	0	1	0	1	0	6	13.62	2.31	1.36	5	10.9	1
1	1	2	7	0	11097	0	1	1	1	0	0	0	0	1	1	0	1	6	15.9	1.96	0.76	4.8	11.3	1
1	1	2	7	0	11098	0	0	0	0	0	0	0	0	0	0	0	0	0	14.17	2.24	0.53	4.8	10.7	0
1	1	2	7	1	11100	1	1	1	0	0	0	0	1	1	1	1	1	8	14.93	2.68	0.8	5.1	11.8	0
1	1	2	7	0	11103	1	1	1	0	0	0	1	0	1	1	0	1	7	12.58	1.92	0.77	5.2	11.1	0
1	1	2	9	0	11107	1	1	1	1	0	0	1	0	1	0	0	0	6	15.49	1.89	1.16	5	11.8	0
1	1	2	7	0	11110	0	1	0	0	0	0	1	0	1	0	0	1	4	14.46	1.66	0.5	4.8	9.9	0
1	1	2	7	0	11111	1	0	1	0	0	0	0	0	1	1	0	1	5	14.89	1.5	0.56	4.4	9.8	1
1	1	3	7	1	11119	0	1	1	1	0	0	0	0	1	1	0	1	6	14.62	1.81	0.95	5.1	13	0
1	1	3	8	0	11122	1	0	1	0	0	0	0	0	0	0	0	0	2	14.09	2.43	0.61	5.3	11	0
1	1	3	8	1	11123	0	1	1	0	0	0	0	1	1	1	1	1	7	16.33	1.59	1.01	5	12.7	1
1	1	3	7	1	11125	0	1	1	1	0	0	0	0	1	1	1	1	7	15.54	2.44	0.87	4.2	12.6	1
1	1	3	7	1	11126	0	1	1	0	0	0	0	0	1	0	0	1	4	15.15	1.46	1.2	5.1	10.7	0
1	1	3	8	0	11128	1	1	1	0	0	0	1	0	1	0	0	1	6	13.66	1.57	0.65	4.5	11	0
1	1	3	7	0	11129	1	1	1	0	0	0	1	1	1	1	0	1	8	15.98	1.92	1.44	4.8	11.6	0
1	1	3	9	0	11130	1	1	1	1	0	0	1	1	1	1	0	1	9	15.19	2.16	0.43	5.1	9.5	1
1	1	3	10	1	11131	0	1	1	1	0	0	0	0	1	1	0	1	6	16.59	1.27	0.82	4.8	11.7	1
1	1	3	7	0	11134	1	0	1	0	0	0	0	0	1	1	0	1	5	14.24	1.65	1.55	5.2	12.1	0
1	1	3	9	1	11139	1	1	1	0	0	0	1	0	1	0	0	1	6	13.73	1.49	1.14	5.4	11.6	0
1	1	3	8	0	11142	0	1	1	0	0	0	1	0	1	0	1	1	6	14.35	1.66	0.55	4.7	11.4	1
1	1	3	8	1	11145	1	1	1	1	0	0	0	0	1	0	0	0	5	14.41	1.39	0.66	4.3	11.1	1
1	1	3	11	0	11147	0	1	1	1	0	0	0	0	1	1	0	1	6	19.65	2.42	1.45	5.2	12.6	0
1	1	3	8	1	11149	1	1	1	1	0	0	1	0	1	1	0	0	7	17.19	1.51	0.53	5.3	11.6	0
1	1	3	8	1	11152	0	1	1	1	0	0	0	0	1	1	0	1	6	14.32	2.73	1.07	4.2	10.6	1
1	1	3	8	1	11155	0	1	1	0	0	0	0	1	1	1	0	1	6	13.08	2.42	1.12	5.2	12.1	1
1	1	3	8	1	11160	0	1	1	1	0	0	0	0	1	0	0	1	5	15.92	1.27	0.71	4.7	12.5	1
1	1	3	8	1	11162	0	1	1	1	0	0	0	0	1	0	0	1	5	15.61	1.88	1.06	4.6	11.8	1
1	1	3	9	1	11165	0	1	0	1	0	0	1	0	1	0	0	1	5	14.98	1.43	1.07	5	12	1
1	1	3	11	1	11171	0	1	1	0	1	0	0	0	1	1	0	0	5	14.74	2.15	0.94	4.1	10.6	0
1	1	3	8	0	11173	0	1	1	0	0	0	0	1	0	0	0	1	4	16.73	1.62	1.08	5.5	10	0
1	1	3	10	0	11174	0	1	1	0	0	0	0	0	1	0	0	1	4	12.91	2.88	1.06	4.8	13.1	1
1	1	4	9	0	11175	1	1	1	1	0	0	1	1	1	1	1	1	10	14.75	2.19	1.03	4.2	11.8	0
1	1	4	9	1	11176	1	1	1	1	0	0	1	1	1	1	1	1	10	16.62	1.8	1.54	4.4	11.9	0
1	1	4	8	1	11178	1	1	0	1	0	0	1	0	1	0	0	1	6	15.14	2.45	1.35	5.6	13.4	0
1	1	4	11	0	11180	0	1	1	0	0	0	1	0	1	1	1	1	7	16.25	1.88	0.82	5.5	14.6	0
1	1	4	10	1	11183	0	1	1	1	0	0	0	0	1	0	1	1	6	16.68	2.37	0.97	4.9	12.7	0
1	1	4	10	1	11185	1	0	1	0	0	0	0	0	1	1	0	1	5	16.87	2.37	0.47	4.7	10.6	0
1	1	4	9	0	11187	0	1	0	1	0	0	1	0	1	0	0	1	5	15.94	1.43	0.74	4.6	11	1
1	1	4	10	0	11188	1	0	1	0	0	0	1	0	1	1	0	1	6	16.97	1.89	0.66	5.2	13.3	1
1	1	4	10	0	11190	1	1	1	0	1	0	0	1	1	1	0	1	8	17.16	2.37	0.72	4.7	12.8	1
1	1	4	11	0	11191	0	0	0	0	0	0	0	0	0	0	0	0	0	16.26	2.07	0.68	4.7	12.7	1
1	1	4	11	1	11192	1	0	1	1	0	0	0	0	1	0	1	1	6	17.07	2.07	0.89	5.2	11.5	0
1	1	4	11	1	11196	1	0	0	1	0	0	1	0	1	1	0	1	6	16.18	1.52	0.88	5.1	11	1
1	1	4	12	0	11197	0	1	1	1	0	0	0	0	1	1	0	1	6	17.94	2.39	0.52	5.2	11.5	1
1	1	4	10	1	11199	0	1	1	0	0	0	0	0	1	1	0	1	5	15.1	1.26	0.8	4.5	12.1	1
1	1	4	10	0	11201	1	0	1	0	0	0	0	0	1	0	0	0	3	13.32	1.43	1.3	4.7	12.3	1
1	1	4	12	1	11202	0	0	0	0	0	0	0	0	0	0	0	0	0	16.84	2.28	1.52	4.6	12.3	0
1	1	4	10	0	11204	1	0	1	0	0	0	0	0	1	1	0	1	5	16	1.48	0.74	4.8	11.7	1
1	1	4	9	1	11205	0	1	1	0	0	0	0	0	1	1	0	1	5	15.93	2	0.6	4.6	11.1	1
1	1	4	10	1	11208	1	1	1	1	0	0	0	0	1	1	0	1	7	16.74	1.6	0.61	4.7	11.7	1
1	1	4	10	0	11209	0	1	1	1	0	0	0	0	1	1	1	1	7	16.56	1.57	0.57	5	12.5	0
1	1	4	10	1	11212	1	1	1	1	0	0	0	1	1	1	1	1	9	15.26	2.04	0.72	5.1	11.4	1
1	1	4	12	0	11214	0	1	1	0	0	0	0	0	1	1	0	1	5	18.06	1.81	1.34	5.4	11.9	1
1	1	4	10	1	11215	1	1	1	1	0	0	0	1	1	1	0	1	8	13.05	2.04	0.69	5.1	12	1
1	1	4	7	0	11216	0	1	1	0	0	0	0	0	1	0	0	1	4	17.34	2.44	1.22	5.3	12.5	1
1	1	4	8	1	11217	1	1	1	0	0	0	1	1	0	0	0	1	6	15.92	2.59	1.53	4.9	11.6	0
1	1	4	10	0	11218	0	1	0	0	0	0	1	0	1	0	0	1	4	17.08	2.25	0.91	5.7	10.7	0
1	1	4	9	1	11226	1	0	1	0	0	0	0	0	1	0	0	1	4	16.53	2.04	1.29	5.7	12.7	1
1	1	1	5	1	11229	0	1	1	1	0	0	0	1	0	0	0	1	5	16.05	1.85	0.91	4.6	12.3	1
1	1	2	6	1	11231	0	0	0	0	0	0	0	0	0	0	0	0	0	15.07	1.59	1.83	5.2	12.8	1
2	1	1	6	0	12001	0	0	0	0	0	0	0	0	0	0	0	0	0	15.55	2.46	0.78	5.2	11.2	0
2	1	1	6	1	12003	1	1	1	0	0	0	1	0	1	0	1	1	7	14.3	1.79	1.24	5.8	10.9	0
2	1	1	6	1	12004	0	1	1	1	0	0	1	0	1	1	0	1	7	12.2	3.3	1.15	5.2	12.8	0
2	1	1	6	0	12006	0	1	1	1	0	0	1	0	1	0	0	1	6	13.35	2.22	1.38	5.4	11.8	0
2	1	1	6	1	12009	1	1	1	1	0	0	0	1	0	0	0	1	6	15.63	2.64	0.95	4.5	12.3	1
2	1	1	5	0	12010	0	0	0	0	0	0	0	0	0	0	0	0	0	15.67	1.31	0.71	4.8	8.1	1
2	1	1	7	1	12014	0	1	1	1	0	0	0	0	1	1	0	1	6	14.64	1.39	1.19	5.8	12.8	0
2	1	1	6	0	12015	1	1	1	0	0	0	0	0	1	0	0	1	5	15.64	2.4	1.24	5	11.1	0
2	1	1	8	1	12017	1	1	1	1	0	0	0	0	1	0	1	1	7	17.69	1.39	0.55	4.8	9.5	1
2	1	1	6	0	12018	0	1	1	1	0	0	0	0	1	0	0	0	4	14.24	3.04	1.39	5.3	11.8	0
2	1	1	7	1	12019	1	1	1	0	0	0	0	0	1	0	0	0	4	15.76	1.21	0.83	4.8	13.1	0
2	1	1	6	1	12023	0	1	1	1	1	0	1	0	1	1	0	1	8	14.83	1.33	1	4.4	9.2	1
2	1	1	5	1	12025	1	1	1	0	0	0	1	0	1	0	0	1	6	15.61	2.91	1.09	5.7	10.8	0
2	1	1	6	1	12027	0	1	1	0	0	0	1	0	1	1	0	1	6	15.95	1.56	0.73	4.9	9.8	1
2	1	1	6	0	12028	1	1	1	1	0	0	0	0	1	1	0	1	7	14.45	2.81	1.29	5	10.4	1
2	1	2	6	1	12041	1	1	1	0	0	0	1	0	1	1	0	1	7	16.05	1.76	2.19	4.8	12.4	0
2	1	2	6	1	12042	0	0	0	0	0	0	0	0	0	0	0	0	0	15.74	1.63	0.56	4.6	11.5	1
2	1	2	7	0	12045	1	0	0	1	0	0	0	0	0	1	0	1	4	16.19	1.64	0.43	4.4	9.2	1
2	1	2	6	0	12047	0	1	0	0	0	0	1	0	1	1	0	1	5	14.21	1.2	0.64	5	12.4	1
2	1	2	10	0	12054	1	1	1	1	0	0	0	0	1	0	0	1	6	16.99	1.41	0.89	5.1	13.3	1
2	1	2	9	1	12059	0	1	1	1	0	0	0	0	1	0	0	1	5	18.22	1.48	1.05	4.5	10.8	1
2	1	2	7	0	12062	1	1	1	1	0	0	0	0	1	1	0	1	7	15.72	2.33	0.61	4.8	11.4	1
2	1	2	7	1	12065	1	1	1	0	0	0	0	1	1	1	0	1	7	15.44	2.53	1.4	5.1	12.6	0
2	1	2	6	1	12066	0	1	1	1	0	0	0	0	1	0	1	1	6	15.27	2.56	1.47	5.3	12	0
2	1	2	8	1	12070	0	1	1	1	0	0	0	0	1	0	1	1	6	17.54	1.14	0.89	4.5	11.1	0
2	1	2	7	0	12072	0	1	1	1	0	0	0	0	1	0	1	1	6	16.05	1.69	0.47	5	7.4	0
2	1	2	7	0	12073	0	1	1	0	0	0	0	0	1	0	0	1	4	14.86	2.88	1.02	4.5	11.5	1
2	1	2	8	0	12075	0	1	1	0	0	0	0	0	1	0	0	1	4	13.59	2.86	1.34	5.3	11.5	0
2	1	2	7	1	12078	0	1	1	0	0	0	0	0	1	0	0	0	3	12.53	1.99	0.78	4.5	11.8	1
2	1	2	7	0	12079	0	1	1	0	1	0	0	0	1	1	0	1	6	15.39	1.18	1.83	5.3	12.3	0
2	1	2	7	1	12080	1	1	1	1	0	0	1	0	1	1	0	1	8	15.94	2.15	0.74	4.9	9.7	1
2	1	2	6	0	12081	0	1	1	1	0	0	1	0	1	0	1	0	6	13.64	1.64	1.32	5.3	12.1	0
2	1	2	6	1	12083	1	1	1	1	0	0	0	0	1	1	0	1	7	13.3	2.43	1.01	5.3	10.8	0
2	1	2	7	1	12087	0	1	1	0	0	0	0	0	1	1	0	1	5	16.58	1.95	0.98	5.7	11.8	0
2	1	3	7	0	12091	0	1	1	1	0	0	0	0	1	1	0	1	6	13.66	1.45	1.41	5.5	11.3	0
2	1	3	8	1	12093	1	1	1	1	1	0	0	1	1	1	1	1	10	17.47	2.08	0.93	4.6	12.7	1
2	1	3	10	0	12094	0	1	1	1	0	0	1	0	1	0	1	1	7	14.49	1.55	1.18	5.7	12.8	0
2	1	3	7	0	12095	1	1	1	0	0	0	0	0	1	1	0	1	6	15.07	2.59	1.08	5.4	11.5	0
2	1	3	10	0	12096	1	0	1	1	0	0	0	0	0	0	0	1	4	15.43	1.65	0.8	5	13	1
2	1	3	9	0	12097	1	0	1	0	0	0	0	1	1	1	0	1	6	13.61	2.54	1.3	4.8	14.4	1
2	1	3	10	1	12098	0	1	1	0	0	0	1	0	1	1	0	0	5	17.75	2.29	0.78	4.5	11.1	1
2	1	3	8	1	12099	0	1	1	0	0	0	1	0	1	0	1	1	6	15.67	2.52	0.9	5.5	8	1
2	1	3	8	1	12101	1	1	1	0	0	0	0	0	1	1	0	1	6	16.59	2.92	1.09	5.5	13.5	0
2	1	3	8	0	12102	0	1	1	1	0	0	0	1	1	0	0	1	6	15.77	2	0.62	5.1	11.6	0
2	1	3	9	0	12103	1	0	1	1	0	0	0	0	1	0	0	1	5	15.68	2.54	0.81	4.5	11.2	1
2	1	3	10	1	12106	1	1	1	1	0	0	0	0	1	1	0	0	6	14.47	1.83	0.68	4.8	12.2	1
2	1	3	8	0	12107	1	1	1	1	0	0	0	0	1	1	0	0	6	15.9	1.62	0.93	5.2	10.9	1
2	1	3	8	0	12109	1	1	1	1	0	0	0	0	1	0	0	1	6	13.7	1.39	0.72	4.2	11.7	0
2	1	3	8	0	12110	1	1	1	1	0	0	0	0	1	0	0	1	6	18.38	2.12	0.7	5.1	13.1	0
2	1	3	8	1	12111	1	1	1	1	0	0	1	0	1	0	0	0	6	13.43	2.45	1.49	4.9	11.9	0
2	1	3	8	1	12113	0	1	1	1	0	0	0	0	1	0	1	1	6	14.34	2.46	0.87	4.5	10.5	1
2	1	3	7	1	12114	0	1	1	0	0	0	0	1	1	1	0	1	6	14.27	1.71	1.34	5.2	11.3	0
2	1	3	7	0	12115	1	1	1	1	0	0	0	0	1	1	0	1	7	17.46	2.14	0.75	5	12.6	1
2	1	3	9	0	12116	1	1	1	1	0	0	0	0	1	1	0	1	7	13.22	1.95	0.92	4.6	11.6	0
2	1	3	10	1	12118	1	1	1	1	1	0	0	0	1	1	1	1	9	13.76	1.56	1.2	5.5	12.9	0
2	1	3	9	1	12119	0	1	1	1	0	0	0	0	0	0	0	1	4	12.37	1.19	1.36	4.9	12.4	0
2	1	3	10	0	12120	1	1	1	1	0	0	0	0	1	1	1	1	8	18.46	1.73	1.06	5.6	13	0
2	1	3	7	1	12121	0	1	1	1	0	0	0	0	1	1	1	1	7	14.34	1.95	0.73	4.8	10.3	1
2	1	3	11	0	12122	0	1	1	1	0	0	0	0	1	1	1	1	7	13.79	2.25	0.99	4.5	10.7	1
2	1	3	8	0	12125	0	1	1	0	1	0	0	0	1	0	1	0	5	14.49	2.51	0.98	5	12	0
2	1	3	9	0	12127	1	1	1	0	1	0	0	0	1	1	0	1	7	16.64	1.92	2.12	4.9	14.8	0
2	1	3	10	0	12128	0	1	1	0	0	0	1	0	1	0	0	0	4	15.09	2	1	4.8	13	0
2	1	3	9	1	12131	1	1	1	0	0	0	0	0	1	0	1	1	6	17.92	1.89	1.23	4.5	12.2	0
2	1	3	8	1	12132	1	1	0	1	0	0	1	0	1	0	0	1	6	14.46	2.04	0.81	4.8	9.8	0
2	1	4	9	1	12135	0	1	1	1	0	0	0	0	1	1	0	1	6	15.66	1.69	0.94	5	8	0
2	1	4	8	1	12137	1	1	1	0	0	0	1	0	1	1	0	1	7	16.46	2.42	1.56	4.9	14	0
2	1	4	9	0	12138	0	0	0	0	0	0	0	0	0	0	0	0	0	17.03	2.24	1.29	4.4	11.9	1
2	1	4	10	0	12139	0	1	1	0	0	0	1	0	1	1	0	1	6	19.6	2.49	1.22	5.2	13	0
2	1	4	9	0	12140	0	1	1	0	0	0	0	0	1	1	0	1	5	14.33	3.47	1.85	4.5	12.4	0
2	1	4	9	0	12142	0	1	1	0	0	0	0	0	0	1	0	1	4	15.78	2.71	0.86	4.7	12.2	1
2	1	4	9	1	12147	1	1	1	0	0	0	0	0	1	1	0	1	6	14.31	1.59	1.23	5.5	10.9	0
2	1	4	10	0	12148	1	1	1	0	0	0	0	0	1	1	0	1	6	15.95	3.11	0.68	4.5	10.8	0
2	1	4	11	0	12149	1	1	1	0	0	0	0	0	1	1	0	1	6	15.93	2.71	0.96	5	10	1
2	1	4	9	1	12151	0	1	1	0	0	0	0	0	1	0	0	1	4	14.7	1.61	1.6	5	9.6	0
2	1	4	9	0	12153	0	1	1	0	0	0	0	0	1	1	0	1	5	17.79	1.37	1.04	4.9	11.3	0
2	1	4	9	0	12155	0	1	1	0	0	0	0	0	1	0	0	1	4	17.31	1.4	0.45	4.9	11.7	1
2	1	4	10	0	12156	0	0	0	0	0	0	0	0	0	0	0	0	0	14.91	1.7	1.54	5.6	12.9	0
2	1	4	10	0	12157	0	0	0	0	0	0	0	0	0	0	0	0	0	16.87	2.22	1.07	4.6	12	0
2	1	4	11	1	12159	1	1	1	0	0	0	0	0	1	1	0	1	6	17.16	1.41	0.71	4.5	11.2	1
2	1	4	8	0	12161	1	1	1	0	0	0	0	0	1	1	0	1	6	14.98	1.75	1.17	5.1	11.7	0
2	1	4	10	1	12162	0	1	1	1	0	0	0	0	1	0	1	1	6	15.3	1.49	1.01	5.4	10.2	0
2	1	4	12	0	12164	0	1	1	1	0	0	0	0	1	0	1	1	6	14.33	2.04	0.54	4.7	11.6	1
2	1	4	8	0	12165	0	1	1	1	0	0	0	0	1	0	0	1	5	14.24	2.67	1.11	5.2	12	1
2	1	4	8	0	12166	1	1	1	0	0	0	0	1	0	0	0	1	5	13.75	1.61	1.02	4.5	11.2	1
2	1	4	11	1	12167	0	1	1	1	0	0	0	0	1	1	0	1	6	17.01	2.05	1.1	5.1	11	1
2	1	4	12	0	12171	1	1	1	1	0	0	0	0	1	1	1	1	8	19.27	1.95	1.46	5.3	11.9	0
2	1	4	11	1	12173	0	1	1	0	0	0	0	0	1	0	0	1	4	16.15	3.33	1.15	5.3	12.2	0
2	1	4	8	0	12174	1	1	1	1	1	0	0	1	1	0	0	1	8	17.99	3.53	1.24	5.2	12.5	0
2	1	4	10	0	12176	0	1	1	1	0	0	1	0	1	0	1	0	6	14.78	2.76	1.48	4.9	11.9	0
2	1	4	12	0	12177	0	0	0	0	0	0	0	0	0	0	0	0	0	15.26	2.14	1.89	4.8	12.7	0
2	1	4	11	1	12179	0	1	1	0	0	0	1	0	1	1	0	0	5	15.28	2.55	1.25	5.4	12.4	1
2	1	4	8	0	12181	1	1	1	1	0	0	0	0	1	1	0	1	7	15.2	1.95	0.93	4.7	11	1
2	1	4	9	0	12182	1	0	1	1	0	0	0	0	1	0	1	0	5	14.39	1.5	0.43	4.8	9.2	1
2	1	4	11	0	12183	0	1	1	1	0	0	0	0	1	1	0	1	6	16.14	1.47	0.77	4.9	11.1	1
2	1	4	10	0	12185	1	0	0	0	0	0	0	0	1	0	0	1	3	17.19	2.04	0.7	4.8	12.2	1
2	1	4	12	1	12187	1	1	1	1	0	0	0	1	1	1	0	1	8	14.34	1.74	1.39	5.1	11.6	0
2	1	2	7	0	12190	1	1	1	0	0	0	0	0	1	1	0	1	6	14.15	1.6	0.44	4	10.1	1
2	1	4	11	1	12194	0	0	0	0	0	0	0	0	0	0	0	0	0	15.19	1.95	0.79	5.1	12.2	1
3	1	1	8	0	13001	1	1	1	0	0	0	0	0	1	1	0	0	5	13.84	1.97	1.03	4.6	11	1
3	1	1	5	0	13003	1	0	1	1	0	0	1	0	1	1	0	1	7	13.75	1.94	1.21	5	12.3	1
3	1	1	5	0	13004	0	1	0	1	0	0	1	0	1	0	1	1	6	10.93	2.54	1.1	5.7	11.8	0
3	1	1	6	0	13005	0	0	0	0	0	0	0	0	0	0	0	0	0	14.88	2.29	1.49	5.5	12.3	0
3	1	1	6	1	13007	1	1	1	1	0	0	1	1	0	1	0	1	8	13.73	1.48	1.1	4.9	10.9	1
3	1	1	6	0	13009	0	1	1	1	0	0	1	0	1	0	1	1	7	13.38	2.08	1.27	5.6	12.2	0
3	1	1	7	1	13011	0	1	1	0	1	0	1	0	1	1	1	1	8	13.98	1.82	1.04	4.1	11.7	0
3	1	1	9	0	13013	0	1	1	1	0	0	0	1	0	1	0	1	6	16.26	1.83	0.86	4.9	11.1	1
3	1	1	7	0	13017	1	1	1	0	0	0	0	0	1	0	1	0	5	16.67	2.7	1.49	5.4	4.4	0
3	1	1	5	1	13018	0	1	1	1	0	0	0	1	1	1	1	1	8	13.06	2.84	0.93	5.6	11.5	0
3	1	1	6	0	13021	1	1	1	1	0	0	1	0	1	0	0	1	7	14.58	2.44	1.44	5.6	11.8	0
3	1	1	6	0	13025	1	1	1	0	0	0	1	0	1	1	1	1	8	14.11	1.96	0.94	4.5	12.1	0
3	1	1	5	1	13028	1	1	1	0	0	0	1	1	0	1	1	1	8	15.81	1.49	0.65	4.7	13.3	0
3	1	1	5	1	13029	1	1	1	0	1	0	0	1	0	1	0	1	7	15.93	2.55	1.33	5.5	12.1	0
3	1	1	6	0	13031	0	1	1	0	0	0	1	1	1	0	0	1	6	14.27	3.24	0.91	4.5	11.1	1
3	1	1	6	0	13034	0	1	1	0	0	0	0	0	1	1	0	1	5	14.93	1.7	0.51	4.3	10.1	1
3	1	1	6	0	13036	1	1	1	1	0	0	1	0	1	1	1	1	9	13.51	1.48	0.72	5	11	1
3	1	1	6	0	13037	1	1	1	0	0	0	0	0	1	0	0	0	4	13.67	1.22	1.41	5.2	12.5	0
3	1	2	8	1	13040	0	1	1	1	0	0	0	0	1	0	1	0	5	15.93	1.97	1.14	5.4	12.4	0
3	1	2	7	0	13042	1	1	1	1	0	0	0	0	1	1	0	1	7	13.96	1.33	0.97	4.4	11.1	1
3	1	2	9	1	13043	0	0	0	0	0	0	0	0	0	0	0	0	0	16.06	2.1	1.19	5.1	11.9	1
3	1	2	7	0	13044	0	1	1	0	0	0	1	0	1	0	1	0	5	15.75	2.35	1.21	5.4	13	0
3	1	2	6	1	13045	0	1	1	0	0	0	1	0	1	0	1	0	5	15.26	1.7	1.06	5.6	11.1	0
3	1	2	7	1	13046	1	0	1	0	0	0	0	0	1	0	0	1	4	13.49	2.24	1.08	4.9	9.2	0
3	1	2	8	0	13047	1	1	1	1	0	0	0	0	1	0	0	0	5	14.97	1.97	0.8	5.2	11.7	0
3	1	2	7	1	13048	0	1	1	0	0	0	0	0	1	0	1	0	4	14.32	1.51	1.25	5.8	11.9	0
3	1	2	8	0	13051	1	1	1	1	0	0	1	0	1	1	0	0	7	12.62	3.32	1.16	4.8	13.1	1
3	1	2	8	1	13052	0	1	1	1	0	0	1	1	0	1	0	1	7	16.83	2.7	0.93	5	10.4	1
3	1	2	6	1	13053	1	1	1	1	0	0	0	0	1	1	0	1	7	12.64	2.56	1.38	5.4	9.1	1
3	1	2	6	1	13054	0	0	0	0	0	0	0	0	0	0	0	0	0	14.8	3.03	0.88	5.4	9.1	1
3	1	2	7	1	13055	0	1	0	1	0	0	1	0	1	0	0	1	5	15.22	1.9	2.59	5	12.4	0
3	1	2	10	0	13056	0	1	1	1	0	0	0	0	1	0	0	1	5	14.4	1.78	1.04	4.9	10.5	1
3	1	2	10	1	13058	0	1	0	1	0	0	1	0	1	0	0	1	5	16.43	2.52	0.59	4.6	10.8	1
3	1	2	6	1	13059	0	1	1	0	0	0	0	0	1	1	0	1	5	14.19	2.17	1.32	4.7	12.2	0
3	1	2	6	0	13060	0	1	1	1	0	0	0	0	1	1	0	1	6	13.64	1.81	1.42	4.9	12.2	1
3	1	2	7	1	13061	0	1	1	1	0	0	1	0	1	0	0	1	6	15.44	1.12	1.26	5.9	12.4	1
3	1	2	6	0	13062	0	1	0	0	0	0	1	0	1	0	0	1	4	13.67	2.34	1.13	5.4	12.6	0
3	1	2	7	0	13063	0	1	1	1	0	0	0	0	1	1	1	1	7	12.86	2.11	1.16	5.7	12.2	0
3	1	2	9	1	13064	0	1	1	1	0	0	0	0	1	1	1	1	7	14.58	2.17	0.65	4.6	9.1	1
3	1	2	7	1	13065	0	1	1	0	0	0	1	0	1	1	0	1	6	14.26	1.35	0.5	4.3	10	1
3	1	2	6	1	13067	0	1	1	1	0	0	0	0	1	0	0	1	5	15.99	2.7	1.29	5.1	12.5	0
3	1	2	6	0	13068	0	1	1	1	0	0	1	0	1	1	1	1	8	15.09	2.91	1.07	5.1	13	0
3	1	2	7	0	13071	1	1	1	1	0	0	0	0	1	1	0	1	7	14.91	2.06	1.23	4.8	12.2	0
3	1	2	9	1	13072	0	1	1	1	0	0	0	0	1	0	0	1	5	13.35	1.86	1.32	5.9	12.7	0
3	1	2	7	0	13078	0	1	1	1	0	0	0	0	0	1	0	1	5	13.68	2.94	0.67	4.9	11.7	1
3	1	2	6	0	13081	1	1	1	0	1	0	0	0	1	1	0	1	7	14	3.58	1.23	5	11	0
3	1	2	8	0	13086	1	1	1	1	0	0	0	1	1	1	1	1	9	15.84	2.38	0.89	4.7	10.8	1
3	1	3	8	1	13087	1	1	1	1	0	0	0	0	0	1	0	1	6	14.13	2.56	1.18	5	11.4	0
3	1	3	8	0	13088	0	1	1	1	0	0	0	0	1	0	1	1	6	13.1	1.71	1.09	4.4	10.2	1
3	1	3	7	1	13089	1	1	1	0	0	0	0	0	1	0	0	0	4	13.31	2.15	0.91	4.9	9.9	1
3	1	3	8	1	13091	0	0	0	0	0	0	0	0	0	0	0	0	0	13.62	2.44	0.95	5	12.1	0
3	1	3	9	0	13094	1	1	1	0	0	0	0	0	1	1	0	1	6	14.92	1.84	1.12	4.8	10.7	0
3	1	3	8	0	13097	0	1	1	1	1	0	0	0	1	1	0	1	7	13.48	3.29	1.4	5.2	12.4	0
3	1	3	10	0	13098	1	1	1	1	0	0	0	0	1	1	1	1	8	15.63	2.58	1.42	4.9	12.7	1
3	1	3	11	1	13102	1	0	1	0	0	0	0	0	0	0	0	0	2	14.52	1.74	0.66	5.1	10.8	1
3	1	3	9	0	13104	0	1	1	1	0	0	1	1	0	1	0	1	7	14.97	1.8	1.79	5.1	12	0
3	1	3	8	0	13105	1	1	0	0	0	0	0	0	1	1	1	1	6	13.07	2.94	0.85	4.3	11.3	0
3	1	3	10	1	13106	0	1	1	0	0	0	0	0	1	1	0	1	5	13.98	1.24	0.95	4.6	11.6	0
3	1	3	10	0	13108	1	1	1	1	0	0	1	0	1	1	0	1	8	16.91	1.97	1.33	4.4	10.6	1
3	1	3	8	1	13109	1	1	1	0	0	0	0	0	1	0	0	1	5	15.28	4.6	4.8	4.3	11.4	0
3	1	3	9	0	13110	1	1	1	1	0	0	1	0	1	1	0	1	8	14.98	1.64	0.54	5.4	11.3	1
3	1	3	8	1	13111	0	1	1	0	0	0	0	0	1	0	1	1	5	15.97	2.61	1.43	4.6	12	0
3	1	3	9	0	13113	0	1	1	0	0	0	0	0	1	0	0	1	4	15.59	2.2	0.57	4.2	9.1	1
3	1	3	9	1	13115	1	1	1	0	0	0	0	0	1	0	1	0	5	15.71	1.65	1.02	5	12.2	0
3	1	3	8	1	13116	0	1	0	1	0	0	1	0	1	0	0	0	4	14.91	2.26	1.07	4.9	11.4	1
3	1	3	11	1	13120	1	1	1	0	0	0	0	0	1	1	0	0	5	15.51	0.84	1.12	5	11.7	0
3	1	3	10	1	13121	0	1	1	1	0	0	0	0	1	0	0	1	5	16.19	1.43	0.94	4.9	10.9	0
3	1	3	8	1	13127	1	1	1	0	0	0	0	0	1	1	0	1	6	15.03	1.95	1.62	6	10.7	0
3	1	3	7	0	13128	1	1	1	1	0	0	0	1	1	1	1	1	9	13.03	2.16	1.09	5.3	15	0
3	1	3	6	0	13129	1	1	1	1	0	0	1	0	1	0	0	1	7	14.31	2.72	1.04	5	10.4	1
3	1	4	9	1	13131	0	1	1	1	0	0	0	0	1	0	0	1	5	14.49	2.54	1.7	4.4	12.9	0
3	1	4	12	0	13134	0	1	1	0	0	0	0	0	1	1	0	0	4	18.91	2.21	1.35	5.6	11.6	0
3	1	4	11	1	13140	1	1	1	0	0	0	0	0	1	1	0	1	6	15.65	1.77	1.23	4.4	11.1	1
3	1	4	9	0	13142	0	1	1	0	0	0	0	0	1	1	0	1	5	13.49	2.49	1.25	5.1	12	1
3	1	4	11	0	13143	0	1	1	0	0	0	1	0	1	1	0	1	6	14.03	1.57	0.68	4.7	11.2	1
3	1	4	10	0	13144	1	1	1	1	0	0	0	0	1	0	0	1	6	16.51	1.73	0.87	4.8	12.7	1
3	1	4	10	0	13145	1	0	1	1	0	0	0	0	1	1	0	1	6	17.08	1.94	0.66	4.6	13.7	0
3	1	4	9	0	13147	1	1	1	1	0	0	1	1	0	1	0	1	8	13.94	1.68	0.62	4.6	10.7	1
3	1	4	9	1	13148	0	1	1	1	0	0	0	0	1	0	0	0	4	13.33	2.64	1.03	5.7	12.8	0
3	1	4	10	0	13149	1	1	1	1	1	0	0	0	1	1	0	1	8	14.41	2.49	1	4.7	11.9	1
3	1	4	10	0	13150	0	1	0	1	0	0	1	0	1	0	1	1	6	19.79	3.08	1.46	5.4	13.5	0
3	1	4	10	1	13152	1	1	1	0	0	0	0	0	1	1	0	1	6	17.36	2.3	0.77	4.4	11.1	0
3	1	4	10	0	13153	1	1	1	0	0	0	0	0	1	0	1	0	5	14.63	2.7	1.07	5.3	11.7	0
4	1	1	8	1	14003	0	1	1	0	0	0	0	0	1	0	0	1	4	17.86	1.46	0.81	5.1	10.7	1
4	1	1	5	0	14006	1	0	0	1	0	0	1	0	1	0	0	1	5	14.12	2.42	1.09	5.1	11	1
4	1	1	6	0	14008	1	1	1	0	0	0	1	0	1	1	0	1	7	13.95	1.8	0.44	4.8	9.4	1
4	1	1	6	0	14010	0	0	0	0	0	0	0	0	0	0	0	0	0	15.23	1.58	0.62	4.2	11.7	1
4	1	1	6	0	14011	1	1	0	1	0	0	1	0	1	0	0	1	6	12.66	2.56	0.77	5.2	12.4	1
4	1	1	6	1	14017	1	0	1	1	0	0	0	1	1	1	0	1	7	14.99	2.2	0.74	4.6	10.7	1
4	1	1	5	0	14019	0	0	0	0	0	0	0	0	0	0	0	0	0	13.72	2.34	1.31	4.8	11.7	0
4	1	1	5	0	14020	1	1	0	1	0	0	0	0	0	1	1	1	6	15.5	1.66	1.23	4.4	10.7	1
4	1	1	8	0	14023	1	0	1	1	0	0	1	0	1	1	0	1	7	13.71	1.39	0.47	4.9	10.4	1
4	1	1	6	0	14028	1	1	1	0	0	0	0	0	1	1	0	1	6	16.46	2.82	1.23	4.4	9.2	1
4	1	1	6	0	14030	1	1	1	0	0	0	0	0	1	0	1	1	6	15.8	1.33	0.8	4.8	10.8	1
4	1	1	6	0	14032	0	1	0	0	0	0	0	0	1	1	0	1	4	13.97	2.17	0.7	4.4	9.4	0
4	1	1	5	1	14043	1	1	1	1	0	0	0	0	1	0	0	1	6	15.9	1.72	1.13	4.7	11.8	1
4	1	2	9	0	14048	0	1	1	0	0	0	0	0	1	1	0	1	5	13.12	2.21	1.78	5.1	12	1
4	1	2	7	1	14052	1	1	1	0	0	0	0	0	1	1	0	1	6	14.92	2.09	1.05	5	13.6	0
4	1	2	8	0	14053	1	0	1	0	0	0	0	0	1	0	0	1	4	12.86	2.89	0.88	4.9	11.8	1
4	1	2	7	1	14055	1	1	1	1	0	0	0	0	1	0	1	1	7	14.01	2.26	0.97	5.4	10.7	1
4	1	2	6	1	14057	1	1	1	1	0	0	0	0	1	0	0	1	6	16.04	2.29	0.8	4.4	12.6	1
4	1	2	9	1	14059	0	0	0	0	0	0	0	0	0	0	0	0	0	15.49	1.51	0.65	4.4	11.1	1
4	1	2	9	1	14061	1	1	1	0	0	0	0	0	1	0	1	0	5	16.64	0.95	0.85	4.9	10.5	0
4	1	2	8	0	14066	1	1	1	1	0	0	0	0	1	1	0	1	7	14.18	1.25	0.6	4.6	10.3	1
4	1	2	8	0	14068	1	0	1	1	0	0	0	0	1	1	0	1	6	15.32	1.62	0.71	4.9	10.8	0
4	1	2	8	0	14070	1	1	1	1	0	0	1	0	1	1	0	1	8	14.79	1.51	0.7	4.5	11.5	1
4	1	2	6	0	14072	1	0	1	1	0	0	1	0	1	1	0	1	7	13.47	2.41	1.06	4.8	11.3	0
4	1	2	8	1	14080	1	0	0	1	0	0	1	0	1	0	0	1	5	15.03	1.35	1.01	4.8	10.2	1
4	1	2	7	1	14081	1	1	1	0	0	0	1	0	1	1	0	1	7	15.36	1.38	0.85	4.7	12.5	0
4	1	2	7	0	14083	0	1	1	1	0	0	0	0	1	1	0	1	6	14.26	2	1.56	5.4	12.6	0
4	1	2	7	1	14084	0	1	1	1	0	0	0	0	1	1	0	1	6	12.92	2.26	1.88	5.5	11.7	0
4	1	2	7	1	14087	1	1	1	1	0	0	1	1	0	0	1	1	8	14.15	1.38	0.6	4.5	10.6	1
4	1	2	6	0	14090	1	1	1	0	0	0	0	0	1	1	0	1	6	15.05	1.82	1.12	4.7	12.9	1
4	1	2	8	1	14092	0	0	0	0	0	0	0	0	0	0	0	0	0	15.99	1.67	1.08	4.4	11.6	0
4	1	2	10	1	14093	1	1	1	1	0	0	0	0	1	0	0	1	6	14.83	1.33	0.81	4.5	10.9	1
4	1	2	8	0	14094	0	0	0	0	0	0	0	0	0	0	0	0	0	13.94	1.58	0.49	4.3	11.5	1
4	1	3	12	0	14095	1	1	1	1	0	0	0	0	1	0	0	0	5	16.89	2.28	0.98	5.3	11.6	1
4	1	3	10	1	14096	0	1	1	1	0	0	0	0	1	0	0	0	4	14.32	1.86	0.75	4.4	10.6	1
4	1	3	8	0	14098	1	1	1	0	0	0	1	0	1	1	0	1	7	13.53	1.52	0.66	4.7	11.2	1
4	1	3	7	0	14101	0	1	1	0	0	0	0	0	1	0	0	1	4	16.19	2.02	0.99	4.6	11.3	0
4	1	3	11	0	14105	1	0	1	1	0	0	1	1	1	0	0	1	7	17.1	2.5	0.8	5.4	10.9	1
4	1	3	8	1	14106	1	1	1	0	0	0	0	0	1	0	0	1	5	14.22	1.4	0.53	4.8	11.5	1
4	1	3	9	1	14107	1	1	1	1	0	0	1	1	1	1	0	1	9	13.79	1.49	1.04	5.7	9.6	1
4	1	3	9	0	14108	0	1	1	1	0	0	0	0	1	1	0	1	6	15.68	2.17	0.95	5.2	11	1
4	1	3	7	0	14111	1	1	1	0	0	0	0	1	1	1	0	1	7	15.85	1.68	1.6	5	11.3	0
4	1	3	9	1	14115	1	1	1	0	0	0	0	0	1	0	1	1	6	17.07	1.51	0.66	4.5	12.6	1
4	1	3	9	1	14116	0	1	1	0	0	0	1	0	1	1	0	1	6	16.39	2.43	1.16	5.4	13.5	0
4	1	3	9	0	14118	1	1	1	1	0	0	1	0	1	1	0	1	8	15.69	2.15	1.22	4.5	10.5	0
4	1	3	10	1	14119	1	1	1	1	0	0	0	0	1	1	0	1	7	14.9	1.56	0.67	4.7	11.4	1
4	1	3	7	0	14127	1	1	1	1	1	0	0	0	1	1	0	0	7	14.44	1.68	1.95	5.3	14	0
4	1	3	8	0	14128	1	0	1	0	0	0	1	1	1	0	1	1	7	17.96	2.01	0.52	5	11.4	1
4	1	3	8	0	14133	1	1	1	1	0	0	0	0	1	1	0	1	7	15.45	2.22	0.99	4.7	13	0
4	1	3	9	0	14138	0	1	1	0	1	0	1	0	1	1	0	1	7	15.27	1.75	0.69	4.6	11.7	1
4	1	3	12	0	14142	0	0	0	0	0	0	0	0	0	0	0	0	0	16.65	1.95	0.97	5.1	12.6	0
4	1	4	10	0	14145	1	1	1	0	0	0	0	0	1	1	0	1	6	14.55	1.48	0.45	5.6	12.4	1
4	1	4	9	1	14148	1	0	1	1	0	0	0	0	1	1	0	1	6	14.48	2.13	0.75	5	12.7	1
4	1	4	10	1	14150	0	1	1	1	0	0	0	0	1	1	0	1	6	16.61	2.34	1.52	5.3	11.5	1
4	1	4	12	0	14151	1	0	1	1	0	0	0	0	1	0	0	1	5	17.58	2.99	0.84	4.7	12.5	1
4	1	4	11	0	14152	1	0	1	1	0	0	0	0	1	1	0	1	6	16.49	0.75	0.43	4.4	12.5	1
4	1	4	10	0	14153	1	0	1	1	0	0	0	1	0	1	0	1	6	14.65	3.32	1.16	4.6	11.8	0
4	1	4	11	1	14160	1	1	1	0	0	0	0	0	1	1	0	1	6	15.97	2.07	1.41	5.3	13	1
4	1	4	8	0	14161	1	1	1	0	0	0	1	1	1	1	0	1	8	14.98	1.66	1.7	5	14.2	0
4	1	4	12	1	14162	1	1	1	0	0	0	0	0	1	1	0	1	6	19.02	1.37	0.72	4.5	10.9	0
4	1	4	10	1	14163	1	1	1	1	0	0	0	0	1	1	0	1	7	16.45	1.7	0.84	4.8	11.3	0
4	1	4	12	1	14165	1	1	1	0	0	0	0	1	1	1	1	1	8	15.98	1.82	0.94	5.5	10.7	1
4	1	4	10	0	14170	1	1	1	1	0	0	1	1	0	1	1	1	9	15.11	3.02	1.46	5.4	12.6	0
4	1	4	12	0	14171	0	1	1	1	0	0	0	1	0	1	0	1	6	15.8	1.9	0.49	4.7	13.7	1
4	1	4	10	1	14172	0	0	0	0	0	0	0	0	0	0	0	0	0	18.52	1.6	0.78	4.9	10.2	1
4	1	4	10	1	14174	0	1	1	1	0	0	0	0	1	1	0	1	6	14.79	2.54	0.86	4.7	11	0
4	1	4	9	0	14176	0	0	0	0	0	0	0	0	0	0	0	0	0	15.5	1.96	0.83	5.6	11.2	1
4	1	4	10	1	14179	1	1	1	0	0	0	0	1	1	1	0	1	7	15.11	2.16	0.64	5.1	10.8	0
4	1	4	11	0	14180	1	0	1	0	0	0	0	0	1	0	0	1	4	13.76	1.45	0.83	4.7	12.2	1
4	1	4	9	0	14181	1	1	1	0	0	0	1	0	1	1	0	1	7	13.81	2.01	0.63	5.3	11	1
5	1	1	5	0	15001	1	1	1	1	0	0	1	0	1	0	0	1	7	13.71	1.84	1.22	4.5	12.1	0
5	1	1	5	0	15003	0	1	1	1	0	0	0	0	1	0	0	1	5	15	2.11	1.13	4.2	9.7	1
5	1	1	5	1	15004	0	1	1	1	0	0	0	1	1	0	1	1	7	15.33	1.69	0.86	4.5	11.3	1
5	1	1	6	1	15005	1	1	1	0	0	0	0	0	1	0	0	0	4	14.62	2.39	1.12	4.8	9.9	1
5	1	1	6	1	15007	1	1	1	1	0	0	1	0	1	0	0	1	7	16.36	3.01	1.04	5.2	11.9	0
5	1	1	6	0	15009	1	1	1	1	1	0	0	1	1	0	1	1	9	12.91	2.35	1.01	5.7	10.8	0
5	1	1	6	0	15010	1	1	1	0	1	0	0	0	1	0	0	1	6	15.74	1.75	1.12	5.4	13.1	0
5	1	1	6	0	15012	0	1	1	0	0	0	0	0	1	1	0	1	5	14.57	2.08	0.8	4.5	11.7	1
5	1	1	6	0	15013	0	1	1	0	0	0	0	0	1	1	0	1	5	15.19	2.23	0.43	4.5	11.2	1
5	1	1	8	0	15014	1	0	1	1	1	0	0	0	1	0	1	1	7	13.59	1.52	0.6	4.9	11.1	1
5	1	2	8	1	15015	1	1	1	1	0	0	1	0	1	0	0	1	7	13.04	2.42	1.42	4.6	11.9	1
5	1	2	8	1	15016	1	1	1	1	0	0	1	0	1	0	0	1	7	14.67	1.72	1.05	4.9	12	1
5	1	2	6	1	15018	0	1	1	1	0	0	0	1	1	0	1	1	7	14.33	2.21	0.61	4.9	11.3	1
5	1	2	6	1	15019	1	1	1	1	0	0	0	1	1	1	0	1	8	13.01	1.91	1.18	5.4	12.1	0
5	1	2	8	0	15020	0	1	1	0	0	0	1	0	1	1	1	1	7	14.47	1.11	1.26	4.8	10.7	1
5	1	2	6	1	15025	0	1	0	1	0	0	1	0	1	1	0	1	6	14.79	2.28	1.66	5.1	12.2	1
5	1	2	6	1	15026	0	0	0	0	0	0	0	0	0	0	0	0	0	14.78	1.46	0.75	5.1	11	0
5	1	2	8	0	15027	0	1	1	1	0	0	0	0	1	0	0	0	4	15.57	1.44	1.02	5.1	11.7	1
5	1	2	6	1	15028	0	1	1	1	0	0	0	0	1	0	1	0	5	15.04	1.84	1.06	5.4	12.2	0
5	1	2	7	1	15031	1	1	1	1	0	0	0	0	1	0	0	1	6	14.48	1.35	1.2	5.5	13.9	1
5	1	2	7	1	15033	0	1	1	0	0	0	0	0	1	1	0	1	5	15.9	1.84	1.21	5	11	0
5	1	2	7	1	15034	0	1	1	0	0	0	0	0	1	1	0	1	5	14.43	2.54	0.9	4.9	11.5	0
5	1	2	8	1	15035	1	0	1	0	0	0	0	0	1	0	0	1	4	13.66	1.06	1.22	5	11.2	1
5	1	2	10	0	15036	0	1	0	1	0	0	1	0	1	0	0	1	5	15.36	1.48	1.16	4.7	12	0
5	1	2	7	0	15037	0	1	1	0	0	0	1	1	0	0	0	1	5	16.8	1.88	1.1	4.6	10.8	1
5	1	2	7	0	15038	0	1	0	0	0	0	1	0	0	0	0	1	3	13.87	0.73	0.84	4.8	11.1	1
5	1	2	6	1	15039	0	1	1	0	1	0	0	0	1	0	0	0	4	13.08	0.33	0.66	5	11.8	0
5	1	2	9	1	15040	0	1	1	0	0	0	0	0	1	0	0	1	4	14.22	1.68	0.96	5.2	11.6	1
5	1	2	8	1	15041	0	1	1	0	0	0	0	0	1	1	0	1	5	14.21	2.09	0.78	5.5	11.3	1
5	1	2	6	0	15042	0	1	1	1	0	0	0	0	1	1	0	1	6	15.48	2.56	0.72	5.7	12.2	0
5	1	2	9	0	15046	0	1	1	0	0	0	1	0	1	0	0	1	5	14.74	2.33	0.8	5.2	12.7	1
5	1	2	9	1	15048	0	1	0	0	1	0	0	0	0	1	1	1	5	14.17	2.4	1.14	4.8	11.3	0
5	1	2	6	1	15049	0	1	1	1	1	0	1	0	1	0	1	1	8	15.09	1.25	1.82	4.8	14.1	0
5	1	2	7	1	15050	0	1	1	1	1	0	1	0	1	0	1	1	8	14.48	3.1	1.1	5.6	13.2	0
5	1	3	6	1	15055	0	1	1	0	0	0	0	0	1	1	0	0	4	12.66	1.51	0.68	5.1	11.3	0
5	1	3	7	1	15058	0	1	1	0	0	0	0	0	1	1	0	1	5	15.44	2.47	0.82	4.9	11.7	0
5	1	3	9	0	15059	0	1	1	1	0	0	0	0	1	0	0	1	5	21.19	2.02	1.53	5.2	11.7	1
5	1	3	9	0	15060	1	1	1	0	0	0	0	0	1	1	0	1	6	15.19	1.75	1.17	5	13.1	1
5	1	3	9	0	15061	1	0	1	1	0	0	0	0	1	1	0	1	6	14.77	2.21	1.18	5	13.1	1
5	1	3	7	1	15062	0	1	1	1	0	0	0	1	0	1	1	1	7	15.29	2.42	2.17	5.2	13.3	0
5	1	3	8	1	15066	1	1	1	0	0	0	1	0	0	1	1	1	7	13.35	1.61	2.21	5.5	10.7	0
5	1	3	9	0	15067	1	1	1	0	1	0	1	0	1	0	0	1	7	13.53	2.13	1.05	4.7	11.6	0
5	1	3	8	0	15069	0	1	1	0	0	0	0	0	1	1	1	1	6	14.56	2.99	1.5	5.4	11.8	0
5	1	4	10	1	15071	0	1	1	0	0	0	0	0	1	1	0	1	5	14.16	1.48	0.69	5.4	11.1	1
5	1	4	10	0	15072	0	1	1	0	0	0	0	0	1	1	0	1	5	19.04	1.72	1.52	5.7	12.8	0
5	1	4	11	0	15074	0	1	1	0	0	0	0	1	1	0	0	0	4	15.4	1.57	1.15	5.4	12.3	1
5	1	4	8	0	15075	0	1	1	1	0	0	0	1	1	0	1	1	7	15.21	1.25	1.18	5.1	12.1	0
5	1	4	9	1	15076	1	1	1	1	0	0	1	0	1	0	0	1	7	17.05	2.5	0.94	4.5	10.5	1
5	1	4	10	0	15077	1	1	1	0	0	0	0	0	1	0	0	0	4	13.02	2.42	1.12	4.9	13.5	0
5	1	4	11	1	15078	1	1	1	0	0	0	0	0	1	0	0	0	4	14.78	1.7	0.99	4.9	12.7	1
5	1	4	9	1	15079	0	0	0	0	0	0	0	0	0	0	0	0	0	16.66	2.03	0.89	5.2	8.4	0
5	1	4	8	1	15080	0	0	0	0	0	0	0	0	0	0	0	0	0	16.56	1.58	0.91	4.9	10.8	1
5	1	4	9	0	15081	0	1	1	0	0	0	0	0	1	0	0	1	4	13.45	2.74	1.15	4.5	12.3	1
5	1	4	9	0	15082	1	1	1	1	1	0	1	0	1	1	1	1	10	15.44	0.91	1.43	5.3	12.4	0
5	1	4	9	0	15083	0	0	0	0	0	0	0	0	0	0	0	0	0	15.55	2.15	1.15	4.5	12.6	0
5	1	4	9	0	15084	0	0	0	0	0	0	0	0	0	0	0	0	0	13.86	2.2	1.38	5.5	11.4	0
5	1	4	10	0	15085	0	1	1	0	0	0	0	0	1	1	0	1	5	16.6	2.65	0.98	5.4	10.6	0
5	1	4	10	0	15086	1	0	1	0	0	0	0	0	1	0	0	0	3	16.61	2.08	0.85	4.8	10.5	0
5	1	4	10	1	15087	0	1	1	1	0	0	0	1	0	0	0	0	4	17.73	1.93	0.98	4.2	11.3	0
5	1	4	9	0	15088	1	1	1	0	0	0	0	0	1	1	0	1	6	14.61	2.24	1.26	4.9	10.7	0
5	1	4	10	1	15090	1	1	0	1	0	0	0	0	1	0	0	0	4	14.81	2.21	1.11	4.5	11.4	1
5	1	4	9	1	15092	0	1	1	0	0	0	0	0	1	1	1	1	6	14.12	2.16	0.99	4.8	11.4	0
5	1	4	8	1	15093	0	1	1	0	0	0	0	0	1	1	0	1	5	13.48	2.88	1.24	5.1	9.9	1
5	1	4	10	0	15094	1	1	1	1	0	0	0	1	1	0	0	1	7	17.14	1.3	2.02	5.4	13.1	0
5	1	4	10	0	15095	1	1	1	0	0	0	0	0	1	0	0	1	5	15.05	2.01	1.32	5.5	11.7	0
5	1	4	10	0	15096	0	1	1	0	0	0	0	0	1	0	0	1	4	14.81	1.45	1.4	4.8	11.8	0
5	1	4	10	1	15097	0	1	1	0	0	0	0	0	1	1	0	1	5	14.05	1.56	0.72	5	9.5	1
5	1	4	12	0	15098	0	1	1	1	0	0	0	0	1	1	0	1	6	16.83	1.49	0.56	5.1	12.9	0
5	1	4	10	0	15099	0	1	1	0	1	0	0	0	1	1	0	1	6	13.81	2.33	1.73	5	12.6	0
5	1	4	10	0	15100	0	1	1	0	0	0	1	0	1	0	0	1	5	13.11	2.12	0.79	4.7	11.5	0
5	1	4	8	1	15102	1	1	1	1	1	0	1	0	1	1	1	1	10	15.63	1.79	0.96	4.9	9.9	0
5	1	4	8	0	15103	0	1	1	0	1	0	0	0	0	1	1	1	6	17.52	2.63	1.03	4.8	12	0
5	1	3	8	0	15106	1	1	1	1	0	0	0	1	1	0	1	1	8	13.23	1.44	1.53	5.4	13.5	0
6	1	1	6	1	16005	0	1	1	1	0	0	1	0	1	1	1	1	8	13.74	1.15	0.96	5.4	14	0
6	1	1	7	1	16009	0	0	0	0	0	0	0	0	0	0	0	0	0	15.21	2.49	1.25	5	11.5	0
6	1	1	6	0	16011	1	0	1	0	0	0	1	0	1	1	0	1	6	17.09	1.89	1.01	4.7	12.6	0
6	1	1	6	0	16014	1	1	1	0	0	0	0	1	0	1	0	1	6	15.94	3.14	0.86	4.9	10.9	1
6	1	1	6	0	16029	0	0	0	0	0	0	0	0	0	0	0	0	0	15.61	2.16	1.16	5.5	12.8	1
6	1	2	6	1	16034	1	1	1	0	0	0	0	0	1	1	0	1	6	17.24	1.76	1.26	5.1	12.3	0
6	1	2	7	1	16035	1	1	1	1	0	0	0	0	1	0	0	1	6	13.97	2.05	0.97	5	11.8	1
6	1	2	7	0	16037	0	1	1	1	0	0	0	0	1	1	0	1	6	14.25	2.12	1.56	5.2	13.3	0
6	1	2	7	1	16039	1	1	1	1	0	0	0	0	1	1	1	1	8	14.12	1.8	0.64	5	9.4	1
6	1	2	7	1	16040	0	1	0	1	0	0	1	0	1	0	0	1	5	15.01	1.84	1.69	4.8	12	0
6	1	2	6	0	16041	0	0	0	0	0	0	0	0	0	0	0	0	0	14.21	3.06	1.04	4.7	11.6	0
6	1	2	7	0	16045	0	0	0	0	0	0	0	0	0	0	0	0	0	14.18	3.21	0.7	5.3	11.6	1
6	1	2	6	1	16047	0	1	1	0	0	0	1	0	1	1	0	1	6	14.93	2.12	1.56	4.9	13.9	0
6	1	2	7	0	16048	0	0	0	0	0	0	0	0	0	0	0	0	0	14.34	1.52	0.94	4.9	11.1	1
6	1	2	7	0	16049	1	1	1	1	0	0	0	0	1	1	0	0	6	14.61	1.8	0.47	4.7	10	1
6	1	2	8	1	16050	1	1	1	1	0	0	0	0	1	1	0	0	6	13.95	1.84	1.09	4.7	11	1
6	1	2	7	0	16051	0	1	0	1	0	0	1	1	0	0	0	1	5	13.38	1.58	1.11	5.3	12.8	1
6	1	2	8	1	16052	0	0	0	0	0	0	0	0	0	0	0	0	0	13.46	2.83	1.32	5.4	13.3	1
6	1	2	6	1	16053	1	1	1	1	0	0	0	0	1	1	0	1	7	13.84	2.8	1.28	5	12.3	0
6	1	2	7	0	16054	1	1	1	0	0	0	1	1	1	1	0	1	8	15.65	1.22	1.71	4.8	10.8	1
6	1	2	7	0	16055	0	1	1	1	0	0	0	1	0	0	0	1	5	15.39	2.9	0.98	4.8	11.7	0
6	1	2	7	1	16056	0	0	0	0	0	0	0	0	0	0	0	0	0	14.72	2.37	0.79	5.1	12	1
6	1	2	7	1	16058	0	1	0	1	0	0	1	0	1	0	0	1	5	14.08	2.8	1.28	5	12.1	1
6	1	2	7	0	16059	0	1	1	1	1	0	0	1	0	0	1	1	7	14.31	2.1	0.98	5.5	10.5	1
6	1	2	7	0	16060	0	1	1	1	0	0	0	0	1	1	1	1	7	14.61	1.41	1.16	5.4	11.4	0
6	1	2	7	1	16061	1	1	1	0	0	0	0	0	1	1	1	1	7	13.68	0.91	1.11	5.3	11.2	0
6	1	2	6	1	16062	1	1	1	1	0	0	0	0	1	1	0	1	7	15.42	2.83	2.23	5.3	12.2	0
6	1	2	6	0	16064	0	1	1	1	0	0	1	0	1	1	0	1	7	13.47	2.01	1.52	4.7	12	1
6	1	2	5	0	16065	1	1	1	1	0	0	0	0	1	0	0	1	6	15.23	2.45	1.15	5.5	12.6	0
6	1	2	6	0	16067	0	1	1	0	0	0	0	0	1	1	0	1	5	14.61	1.89	0.62	4.4	12.3	0
6	1	2	7	0	16068	0	1	0	1	0	0	0	0	1	0	0	1	4	15.65	3.77	1.4	5.1	12.1	0
6	1	2	7	0	16069	0	1	1	0	1	0	1	0	1	1	0	1	7	15.72	3.24	1.26	5.3	12.5	0
6	1	2	8	1	16070	0	1	1	0	0	0	0	0	1	0	0	1	4	14.01	1.96	1.18	5.5	12.5	0
6	1	2	7	0	16071	1	1	1	0	0	0	0	0	1	1	1	1	7	14.55	1.83	1.17	5.4	13.6	0
6	1	2	8	0	16072	1	1	1	1	0	0	0	0	1	0	0	1	6	14.58	1.28	0.99	5.1	11.2	1
6	1	2	7	1	16074	0	1	1	1	0	0	0	1	0	1	0	1	6	13.13	1.38	0.81	5.6	10.8	1
6	1	2	7	1	16075	0	0	0	0	0	0	0	0	0	0	0	0	0	15.94	1.85	1.01	5	12.7	0
6	1	2	7	1	16076	1	0	1	0	0	0	0	0	1	1	0	1	5	15.62	1.87	0.56	5	10.6	1
6	1	3	7	0	16077	0	0	0	0	0	0	0	0	0	0	0	0	0	15.62	1.49	1.12	5.1	12.2	0
6	1	3	9	1	16078	1	1	1	1	0	0	0	0	1	0	0	1	6	15.88	1.75	0.84	5.1	11.5	0
6	1	3	10	0	16079	0	1	1	1	0	0	1	0	1	0	0	1	6	19.36	2.52	1.3	4.6	12.4	0
6	1	3	8	0	16080	0	0	0	0	0	0	0	0	0	0	0	0	0	14.44	1.69	1.51	5	11.8	0
6	1	3	9	1	16081	0	0	0	0	0	0	0	0	0	0	0	0	0	16.54	2.1	0.55	4.3	10.1	1
6	1	3	9	1	16082	0	1	1	1	1	0	0	1	0	1	0	1	7	15.07	3.15	1.24	5.6	12.5	0
6	1	3	10	1	16085	1	1	1	1	0	0	0	0	1	1	0	0	6	16.57	1.39	0.83	5.4	12.2	1
6	1	3	9	0	16086	0	1	1	1	0	0	0	0	1	0	1	1	6	14.46	2.57	1.47	5.1	11.4	1
6	1	3	9	0	16088	0	1	1	1	0	0	0	1	1	1	0	1	7	15.65	2.61	0.72	5	12.2	0
6	1	3	7	0	16089	1	1	1	1	0	0	0	0	1	1	0	1	7	14.31	2.08	1.24	5.1	12.3	0
6	1	3	7	1	16090	0	1	1	1	1	0	1	0	1	1	1	1	9	14.24	2.07	1.15	4.8	12.6	0
6	1	3	7	0	16091	0	1	1	0	1	0	0	1	0	0	1	1	6	17.16	2.32	1.07	4.6	13	0
6	1	3	9	1	16092	0	0	0	0	0	0	0	0	0	0	0	0	0	14.65	1.85	0.6	4.8	11.9	1
6	1	3	8	0	16093	1	0	1	0	0	0	0	1	0	0	1	0	4	15.87	1.77	1.5	5.1	12.2	0
6	1	3	9	0	16095	0	1	1	1	0	0	0	0	0	1	1	1	6	16.32	2.28	1.16	5.4	10.6	0
6	1	3	8	0	16096	1	1	0	1	1	0	1	1	1	0	1	1	9	16.31	1.67	1.13	4.9	10.8	0
6	1	3	7	0	16097	1	1	1	1	1	0	0	1	1	1	1	1	10	17.09	1.84	0.87	4.7	10.2	1
6	1	3	10	1	16098	1	1	1	0	1	0	1	0	1	1	0	1	8	17.45	1.92	0.71	4.5	11.7	1
6	1	3	7	1	16099	1	1	1	1	0	0	1	1	1	1	1	1	10	15.68	1.8	1.15	5	12	0
6	1	3	8	0	16100	1	1	1	0	0	0	1	1	1	1	1	1	9	14.4	1.75	1.68	5	12.3	0
6	1	3	9	1	16101	0	1	1	1	0	0	0	0	1	0	1	1	6	16.86	2.09	1.4	5.2	11.6	0
6	1	3	10	1	16102	0	1	1	1	0	0	0	1	1	0	0	1	6	12.89	2.21	0.97	5.1	12	1
6	1	3	9	0	16103	0	1	1	0	0	0	0	1	0	1	0	1	5	15.61	1.7	0.88	4.8	12.2	1
6	1	3	8	0	16104	0	1	1	1	1	0	0	0	1	0	0	1	6	15.93	2.64	1.31	4.9	7.1	1
6	1	3	6	0	16107	1	1	1	1	1	0	0	1	1	0	0	1	8	12.98	1.86	1.56	5.1	13.3	0
6	1	3	8	0	16108	1	0	0	1	0	0	0	0	1	1	1	1	6	12.3	2.09	0.54	4.6	13	1
6	1	3	7	0	16111	1	1	1	1	0	0	0	1	0	1	0	1	7	12.54	2.64	1.05	5.3	12.4	0
6	1	4	8	0	16112	1	1	1	1	1	0	0	0	1	0	1	1	8	19.84	2.06	1.42	5.7	12.8	0
6	1	4	8	1	16113	0	1	1	1	0	0	1	0	0	1	0	1	6	14.95	1.44	0.92	5.4	13.4	0
6	1	4	9	0	16114	0	1	1	0	0	0	0	0	1	0	0	1	4	15.69	1.45	0.78	4.5	10.2	1
6	1	4	8	1	16115	1	1	1	0	1	1	0	1	1	1	0	1	9	14.04	0.99	1.71	4.8	13.5	0
6	1	4	8	1	16116	1	1	1	1	0	0	0	0	1	1	1	1	8	15.68	1.3	1.29	5.1	13.8	0
6	1	4	10	1	16117	1	1	1	0	0	0	0	0	1	1	1	1	7	14.57	1.81	1.01	4.9	13.1	0
6	1	4	9	0	16118	1	1	1	1	0	0	1	0	1	0	1	1	8	15.94	1.65	0.97	4.9	11.1	0
6	1	4	8	1	16119	0	0	0	0	0	0	0	0	0	0	0	0	0	15.38	2.01	0.7	4.5	11.2	1
6	1	4	9	0	16120	0	0	0	0	0	0	0	0	0	0	0	0	0	15.5	2.35	1.17	4.5	11.5	0
6	1	4	7	0	16121	0	1	1	1	0	0	1	1	0	0	0	1	6	15.25	2.47	1.38	5	13.1	0
6	1	4	8	1	16122	1	1	1	1	0	0	0	0	1	1	0	1	7	14.2	3.09	1.13	5.4	12.7	0
6	1	4	8	1	16123	1	1	1	1	0	0	0	1	1	0	0	1	7	14.94	2.94	1.66	5.9	14.5	0
6	1	4	8	1	16124	0	0	0	0	0	0	0	0	0	0	0	0	0	17.36	2.06	1.54	5.4	11.6	1
6	1	4	9	1	16125	1	1	1	1	1	0	0	1	1	0	0	1	8	13.54	2.54	0.45	5.1	9.7	1
6	1	4	8	0	16126	0	1	1	1	1	0	0	0	1	1	0	1	7	13.96	1.58	1.65	5.1	12.7	0
6	1	4	9	0	16127	1	1	1	0	0	0	0	0	1	1	0	1	6	14.5	2.11	1.09	5.1	10.8	1
6	1	4	10	1	16128	1	0	1	0	0	0	0	0	1	1	0	1	5	14.45	1.36	0.5	4.6	10.1	1
6	1	4	9	1	16129	1	1	1	1	0	0	1	0	1	1	1	1	9	13.85	2.03	2.15	4.7	12.9	1
6	1	4	9	1	16130	1	1	0	0	0	0	0	0	1	1	0	1	5	13.69	1.72	1.27	5	12.9	0
6	1	4	9	0	16131	0	0	0	0	0	0	0	0	0	0	0	0	0	14.08	2.58	1.24	5	11	1
6	1	4	9	1	16133	1	1	1	1	0	0	0	0	1	1	0	0	6	15.59	1.64	0.57	4.6	10.5	1
6	1	4	8	1	16134	0	1	1	0	0	0	0	0	1	0	0	0	3	16.86	1.97	0.57	5.2	10.7	1
6	1	4	8	1	16136	0	0	0	0	0	0	0	0	0	0	0	0	0	15.32	1.26	1.36	5.2	11.9	0
6	1	4	9	1	16137	0	1	1	1	0	0	1	0	1	1	0	1	7	15.55	1.37	0.52	4.4	10.6	0
6	1	4	8	0	16138	0	1	1	1	1	0	1	1	1	1	1	0	9	19.58	2.65	0.97	5.4	12.1	0
6	1	4	10	1	16140	0	0	0	0	0	0	0	0	0	0	0	0	0	15.72	1.79	0.53	5	11.3	1
6	1	4	10	0	16141	0	1	1	1	0	0	0	0	1	0	1	1	6	15.03	1.21	1.76	5.2	11.9	0
6	1	4	10	1	16142	0	0	0	0	0	0	0	0	0	0	0	0	0	14.92	1.51	0.77	5.8	11.4	0
6	1	4	8	1	16143	0	1	1	1	0	0	0	0	1	1	0	1	6	15.67	2.04	0.72	4.6	11.7	1
6	1	4	10	0	16144	0	0	0	0	0	0	0	0	0	0	0	0	0	14.32	1.72	0.86	4.8	12.7	0
6	1	4	8	1	16145	1	1	1	1	1	0	0	1	1	0	1	1	9	15.25	1.7	1.66	4.4	12.9	0
6	1	4	9	1	16146	0	1	1	0	0	0	0	0	1	0	0	1	4	15.13	2.36	1.68	5.7	11.8	0
6	1	4	9	0	16148	1	1	1	0	0	0	0	0	1	1	0	1	6	15.62	1.1	0.6	5.4	11.4	1
6	1	4	9	1	16150	1	0	0	1	0	0	0	0	1	1	1	1	6	16.02	1.42	0.69	5	10.8	1
7	2	3	9	0	17001	1	0	1	1	0	0	1	1	1	0	0	1	7	15.69	2.61	1.57	4.9	12.3	0
7	2	3	9	0	17003	1	1	1	0	0	0	0	0	1	0	0	1	5	14.88	1.49	0.46	4.2	12.3	1
7	2	3	8	1	17007	0	1	1	1	0	0	0	0	1	0	0	1	5	13.65	2.35	1.35	5.3	13.6	0
7	2	3	12	1	17009	0	1	1	0	0	0	0	0	1	0	0	1	4	14.61	1.98	1.49	4.6	13.5	1
7	2	3	9	1	17011	1	0	1	1	0	0	0	0	1	0	1	1	6	15.83	1.33	0.52	4.6	10.9	1
7	2	3	8	0	17013	1	0	1	0	0	0	0	0	1	0	0	1	4	15.78	1.76	0.72	4.5	10.9	1
7	2	3	9	1	17018	1	1	1	1	0	0	0	0	1	0	0	0	5	14.46	1.21	0.66	4.5	12.7	0
7	2	3	8	0	17020	1	1	1	1	0	0	1	0	1	1	0	1	8	14.37	1.85	0.95	5.3	10.6	0
7	2	3	9	0	17023	0	1	1	1	0	0	0	0	1	1	0	1	6	14.27	2.44	1.31	4.6	12	0
7	2	3	9	0	17026	1	0	1	0	0	0	1	0	1	1	0	1	6	13.74	1.69	0.68	5.1	11.5	0
7	2	3	8	0	17028	1	1	1	1	0	0	0	0	1	0	0	1	6	15.57	2.12	0.99	4.9	11.4	1
7	2	3	8	1	17030	1	1	1	0	0	0	1	0	1	1	0	1	7	14.11	2.18	0.63	4.8	11.3	0
7	2	3	7	0	17032	1	0	0	0	0	0	1	0	1	0	0	1	4	14.56	0.92	1.03	4.9	11.2	1
7	2	3	7	1	17033	0	1	1	0	0	0	0	1	0	0	1	0	4	15.06	1.86	1.31	5.1	11.3	0
7	2	3	9	0	17034	1	0	1	0	0	0	1	0	1	1	0	1	6	16.38	1.64	0.85	5.3	12.5	1
7	2	3	10	1	17035	1	0	1	0	0	0	0	0	1	0	0	1	4	12.8	1.52	0.71	4.7	12.4	1
7	2	3	7	0	17036	1	1	1	0	0	0	1	0	1	0	0	1	6	14.88	1.52	0.4	4.4	12	1
7	2	3	9	0	17037	1	1	1	0	0	0	0	0	1	1	0	1	6	13.89	2.02	0.88	4.8	10	1
7	2	3	9	0	17038	1	1	1	0	0	0	0	0	1	1	0	1	6	15.82	1.39	0.44	4.4	11	1
7	2	3	9	0	17039	1	1	1	1	0	0	0	0	1	1	0	1	7	14.92	1.9	0.94	5	11.3	0
7	2	4	8	1	17042	0	1	1	0	0	0	0	0	1	0	0	0	3	15.21	2	1.2	4.9	12.3	1
7	2	4	8	0	17044	1	1	1	0	0	0	0	0	1	1	0	1	6	13.73	2.2	0.77	4.6	10	1
7	2	4	10	0	17047	1	1	0	0	0	0	1	0	1	1	1	1	7	16.94	1.71	0.52	5.2	11	0
7	2	4	10	1	17048	1	1	1	0	0	0	0	0	1	0	0	1	5	16.3	1.69	1.23	5.2	11.3	1
7	2	4	9	1	17049	1	1	1	0	0	0	0	0	0	0	0	1	4	14.24	1.66	1.07	5.4	11.7	0
7	2	4	9	1	17050	1	1	1	1	0	0	1	0	1	0	0	1	7	17.41	2.25	1.35	5.6	14.7	0
7	2	4	8	1	17053	1	1	1	0	0	0	0	0	1	1	0	1	6	10.46	3.72	1.19	4.9	11.4	0
7	2	4	9	1	17054	1	0	1	0	0	0	1	0	1	0	1	0	5	13.94	2.28	0.68	4.9	11.4	1
7	2	4	11	0	17056	1	0	1	1	0	0	0	0	1	0	1	1	6	15.04	2.44	0.78	4.6	13.3	0
7	2	4	9	0	17057	1	0	1	0	0	0	0	0	1	0	0	1	4	16.73	1.53	0.56	4.8	10.7	1
7	2	4	8	0	17058	1	1	1	1	0	0	0	0	1	0	0	1	6	15.19	2.23	1.45	5	13.5	0
7	2	4	10	0	17059	1	1	1	1	0	0	1	0	1	1	0	1	8	16.02	1.57	0.69	4.9	11.7	1
7	2	4	10	1	17062	1	1	1	0	0	0	0	0	1	0	0	1	5	14.72	2.31	1.55	4.6	11.1	0
7	2	4	9	0	17064	1	0	0	1	0	0	1	0	1	0	0	1	5	15.28	1.99	0.88	4.6	10.9	0
7	2	4	10	0	17065	1	0	1	0	0	0	0	0	1	0	0	1	4	14.5	1.67	0.66	5.1	11.3	0
7	2	4	8	0	17066	0	1	0	1	0	0	0	0	1	1	0	1	5	13.61	1.78	0.6	5	11.9	0
7	2	4	9	1	17070	1	1	1	0	0	0	0	0	1	0	0	1	5	14.5	1.64	1.06	4.6	11.4	1
7	2	4	11	1	17071	1	0	1	1	0	0	0	0	1	1	0	1	6	16.4	0.5	1.88	4.9	11.9	1
7	2	4	8	1	17080	0	0	0	0	0	0	0	0	0	0	0	0	0	14.74	1.42	0.65	4.6	11.3	1
7	2	4	9	1	17081	0	1	1	0	0	0	0	0	1	1	1	1	6	14.35	1.53	0.76	4	11	1
7	2	4	8	1	17082	1	0	1	1	0	0	0	0	1	1	0	1	6	14.93	1.42	0.65	4.8	12.4	1
7	2	4	10	1	17084	0	1	1	1	0	0	0	0	1	1	1	1	7	15.44	1.41	0.88	4.9	10.7	0
7	2	4	10	0	17085	1	0	1	0	0	0	0	0	1	0	0	0	3	11.94	1.38	0.46	4.7	11.4	1
7	2	4	11	1	17087	0	1	0	0	0	0	1	0	1	0	0	1	4	15.37	1.36	0.93	5.3	12.2	1
7	2	1	6	0	17092	1	1	1	1	0	0	0	0	1	1	0	1	7	15.26	1.84	1.18	5	11.8	0
7	2	1	6	0	17097	0	1	0	0	0	0	1	0	1	1	0	1	5	14.15	1.63	0.52	5.2	9.4	1
7	2	1	6	1	17100	0	1	1	0	0	0	0	0	1	0	0	1	4	14.34	1.84	1.04	5	13.3	0
7	2	1	6	0	17103	1	0	1	1	0	0	0	0	1	0	1	1	6	14.3	2.47	1.25	5.6	12	0
7	2	1	6	0	17104	1	0	1	0	0	0	0	0	1	1	0	1	5	13.31	1.71	1.07	5	10.5	1
7	2	1	5	0	17105	1	1	1	0	0	0	1	0	1	0	0	0	5	14.02	1.8	0.6	4.7	9.8	1
7	2	1	7	0	17107	1	1	1	1	0	0	0	0	1	0	0	1	6	15.99	1.49	0.78	4.7	12.9	1
7	2	1	6	0	17111	1	1	1	0	0	0	0	0	1	1	0	1	6	14.42	1.46	0.67	4.7	11.8	1
7	2	1	8	0	17119	0	1	1	1	0	0	0	0	1	0	0	1	5	14.24	2.28	0.68	4.8	12.2	1
7	2	1	7	0	17121	1	0	1	1	0	0	0	0	1	0	0	1	5	15.23	1.46	0.53	4.2	12	1
7	2	1	6	1	17123	1	0	1	1	0	0	0	0	1	1	0	1	6	13.63	1.42	0.85	4.7	10.9	1
7	2	1	5	1	17125	1	1	1	0	0	0	1	0	1	0	0	1	6	14.83	1.73	0.97	5.5	10.3	0
7	2	2	6	1	17128	0	1	1	0	0	0	0	0	1	1	0	0	4	14.88	2.18	1.05	4.6	13.1	1
7	2	2	8	1	17132	0	1	1	1	0	0	0	0	1	1	0	1	6	16.33	1.92	0.68	5.2	9.1	1
7	2	2	6	1	17138	1	0	1	1	0	0	1	1	1	0	0	1	7	14.54	1.49	0.65	5.1	10.5	1
7	2	2	6	0	17140	1	1	1	1	0	0	1	1	1	1	0	1	9	12.57	1.84	1.11	5.6	11.1	0
7	2	2	7	1	17141	1	1	1	0	0	0	0	0	1	0	0	1	5	16.46	1.53	0.71	4.8	11	1
7	2	2	8	0	17154	1	1	1	0	0	0	0	1	1	1	0	1	7	14.53	3.12	3.12	4.1	8.6	1
7	2	2	9	1	17157	1	1	1	0	0	0	0	0	1	1	0	1	6	15.84	2.4	1.05	4.8	11.3	1
7	2	2	7	0	17162	1	0	1	1	0	0	0	1	0	1	0	1	6	14.74	1.81	0.71	4.6	12.8	1
7	2	2	7	1	17163	1	1	1	1	0	0	0	0	1	1	0	1	7	14.59	1.7	1.66	5	11	1
7	2	2	8	0	17164	0	1	1	0	0	0	1	0	1	0	0	1	5	17.55	3.57	0.93	5.2	11.3	1
7	2	2	6	1	17168	0	0	0	0	0	0	0	0	0	0	0	0	0	19.46	1.35	0.62	5.1	9.9	1
7	2	2	6	0	17169	0	1	1	1	0	0	0	0	0	0	1	0	4	17.7	2.89	1.58	5.4	13.1	1
8	2	3	9	0	18001	1	0	1	1	0	0	0	0	1	0	0	1	5	14.42	1.31	0.46	4.6	10.4	1
8	2	3	9	1	18002	1	0	1	1	0	0	0	0	1	0	0	1	5	15.29	1.14	0.81	4.6	12.1	0
8	2	3	8	0	18004	0	1	1	1	0	0	0	0	1	0	1	1	6	13.18	1.29	0.51	5	11.6	1
8	2	3	8	0	18005	1	1	1	0	0	0	0	1	1	1	1	1	8	16.32	1.76	0.79	5.1	11.1	1
8	2	3	9	1	18007	1	0	1	0	0	0	0	0	1	1	0	1	5	15.6	2.07	0.7	4.9	10.8	1
8	2	3	7	0	18009	1	1	1	1	0	0	0	0	0	0	0	1	5	14.96	2.94	0.83	4.7	11.8	0
8	2	3	7	0	18011	1	1	1	1	0	0	0	0	1	1	0	1	7	13.05	2.21	0.91	4.2	13.4	1
8	2	3	8	0	18012	1	1	1	1	0	0	0	0	1	1	0	1	7	12.97	1.4	1.43	5	12.4	1
8	2	3	9	1	18013	1	1	1	1	0	0	0	1	0	1	0	1	7	14.71	1.48	0.92	5.2	10.4	1
8	2	3	7	1	18014	1	1	1	0	0	0	0	1	0	0	0	1	5	14.68	1.61	0.39	4.4	9.8	1
8	2	3	7	0	18015	1	0	1	1	0	0	0	0	1	1	0	1	6	15.98	1.58	0.69	4.7	13.2	0
8	2	3	9	1	18018	1	0	1	1	0	0	0	0	1	1	0	1	6	14.73	1.8	1.01	5.2	12	1
8	2	3	8	0	18019	1	1	1	1	1	0	0	0	1	0	1	1	8	14.83	2.16	1.16	4.8	10.6	0
8	2	3	9	1	18020	1	0	1	1	0	0	0	0	1	1	0	1	6	15.61	1.47	0.97	4.4	11.8	0
8	2	3	8	1	18021	1	1	1	1	0	0	1	0	1	1	0	1	8	15.23	1.33	0.86	4.6	10.6	0
8	2	3	7	0	18022	1	0	1	1	0	0	0	0	1	0	0	1	5	16.35	1.77	1.25	5	12.6	0
8	2	3	8	0	18023	1	1	1	1	0	0	1	0	1	0	0	1	7	14.31	1.49	0.98	6	12	0
8	2	3	9	0	18026	0	0	0	0	0	0	0	0	0	0	0	0	0	13.5	2.51	1.06	4.2	10.6	1
8	2	4	8	0	18059	1	1	1	1	1	0	0	0	1	0	0	1	7	13.67	2.66	1.35	4.5	12.4	0
8	2	4	10	0	18061	1	0	1	1	0	0	0	0	1	1	0	1	6	17.52	2.39	0.87	4.3	13.2	1
8	2	4	9	1	18064	0	0	0	0	0	0	0	0	0	0	0	0	0	16.67	1.31	0.85	4.6	12.3	0
8	2	4	10	1	18065	1	1	1	0	0	0	0	0	1	0	0	0	4	14.57	3.53	0.81	5.5	11	1

## Sheet: Dictionary
			Dietary diversity score and health status of 620 children from 8 eight public primary schools of Taabo
School	Zones	Class	Age	Sex	ID	Roots and tubers	Cereals	Legumes	Fruits	Milk	Egg	Vegetables	Meat	Fish	Fat	Sweets	Beverages	Score	BMI	LDL	HDL	HbA1c	Hb	MLA
1= Barrage 1	1= Urban	1= Grade 1		0= Female		0= No	0= No	0= No	0= No	0= No	0= No	0= No	0= No	0= No	0= No	0= No	0= No							0= No
2= Barrage 2	2= Rural	2= Grade 2		1= male		1= Yes	1= Yes	1= Yes	1= Yes	1= Yes	1= Yes	1= Yes	1= Yes	1= Yes	1= Yes	1= Yes	1= Yes							1= Yes
3= Barrage 3		3= Grade 3
4= Barrage 4		4= Grade 4
5= Municipale
6= EECI
7= Village 1
8= Village 2
School: Public primary schools in Taabo
Zones: Place of residence of schoolchildren
Class: Grade of children
Age: Age of children
Sex: Sex of children
ID: Identifiant of schoolchildren
Score: Dietary diversity score
BMI: Body mass index
LDL: Low-density-lipoprotein cholesterol categories
HDL: High-density-lipoprotein cholesterol
HbA1c: Glycated haemoglobin
Hb: Hemoglobin
MLA: Malaria
